# Supplementary material for: Molecular Mechanism Study on the Effect of Microstructural Differences of Octylphenol Polyoxyethylene Ether (OPEO) Surfactants on the Wettability of Anthracite
Source: Molecules. 2023 Jun 13;28(12):4748. doi: 10.3390/molecules28124748 (PMC10303189; doi:10.3390/molecules28124748)
Supplement: Supplementary file 1 [file molecules-28-04748-s001.zip]

Archive with 1 entries (1 files):
- molecules-2439822-supplementary.pdf
